# Supplementary material for: An Octopus-Derived Peptide with Antidiuretic Activity in Rats
Source: Mar Drugs. 2022 May 17;20(5):328. doi: 10.3390/md20050328 (PMC9144402; doi:10.3390/md20050328)
Supplement: Supplementary file 1 [file marinedrugs-20-00328-s001.zip]

Archive with 1 entries (1 files):
- marinedrugs-1721832-supplementary.pdf
